# Supplementary material for: Analysis of Drug-Induced Gastrointestinal Obstruction and Perforation Using the Japanese Adverse Drug Event Report Database
Source: Front Pharmacol. 2021 Jul 26;12:692292. doi: 10.3389/fphar.2021.692292 (PMC8350341; doi:10.3389/fphar.2021.692292)
Supplement: Supplementary file 1 [file Table2.XLSX]

## Sheet: Sheet1
Table S2 Preferred terms of drug-induced gastrointestinal obstruction and perforation in MedDRA
SMQ code	PT code	PT	Case (n)	SMQ code	PT code	PT	Case (n)
20000107	10074442	Abdominal hernia perforation†	1	20000105	10022699	Intestinal stenosis	55
20000105	10002176	Anal stenosis	12	20000107	10061248	Intestinal ulcer perforation†	4
20000105	10051268	Anastomotic stenosis	11	20000105	10022863	Intussusception	574
20000107	10002248	Anastomotic ulcer perforation†	5	20000107	10023174	Jejunal perforation†	64
20000105	10002250	Anastomotic ulcer, obstructive*	0	20000105	10023176	Jejunal stenosis	10
20000105	10002581	Anorectal stenosis	0	20000107	10023178	Jejunal ulcer perforation†	2
20000107	10003012	Appendicitis perforated†	145	20000105	10062062	Large intestinal obstruction*	53
20000105	10069083	Barium impaction*	10	20000105	10023794	Large intestinal obstruction reduction*	0
20000105	10056361	Distal intestinal obstruction syndrome*	1	20000105	10074061	Large intestinal stenosis	59
20000107	10061820	Diverticular perforation†	206	20000107	10052497	Large intestinal ulcer perforation†	17
20000105	10013830	Duodenal obstruction*	10	20000107	10023804	Large intestine perforation†	1636
20000107	10013832	Duodenal perforation†	328	20000107	10078414	Lower gastrointestinal perforation†	27
20000105	10050094	Duodenal stenosis	50	20000105	10081592	Malignant bowel obstruction*	1
20000107	10013849	Duodenal ulcer perforation†	165	20000105	10051399	Mechanical ileus‡	193
20000105	10013850	Duodenal ulcer perforation, obstructive*,†	0	20000105	10028951	Neonatal intestinal obstruction*	9
20000105	10013855	Duodenal ulcer, obstructive*	0	20000107	10074160	Neonatal intestinal perforation†	8
20000105	10017649	Gallstone ileus‡	1	20000105	10029957	Obstruction gastric*	30
20000104	10052405	Gastric hypomotility	6	20000105	10076953	Obstructive defaecation*	0
20000105	10058035	Gastric ileus‡	0	20000107	10034354	Peptic ulcer perforation†	6
20000107	10017815	Gastric perforation†	374	20000105	10034358	Peptic ulcer perforation, obstructive*,†	0
20000105	10061970	Gastric stenosis	20	20000105	10034365	Peptic ulcer, obstructive*	0
20000105	10017829	Gastric ulcer haemorrhage, obstructive*	0	20000107	10084303	perforated diverticulitis†	1
20000107	10017835	Gastric ulcer perforation†	97	20000107	10034397	Perforated peptic ulcer oversewing†	0
20000105	10017836	Gastric ulcer perforation, obstructive*,†	0	20000107	10062065	Perforated ulcer†	3
20000105	10017840	Gastric ulcer, obstructive*	0	20000105	10054048	Postoperative ileus‡	26
20000104	10052105	Gastrointestinal hypomotility	31	20000105	10050173	Prepyloric stenosis	3
20000105	10061974	Gastrointestinal obstruction*	19	20000107	10074065	Procedural intestinal perforation†	6
20000107	10018001	Gastrointestinal perforation†	1353	20000105	10065707	Rectal obstruction*	4
20000105	10018007	Gastrointestinal stenosis	19	20000107	10038073	Rectal perforation†	379
20000107	10061975	Gastrointestinal ulcer perforation†	3	20000105	10038079	Rectal stenosis	21
20000107	10021305	Ileal perforation†	189	20000105	10041101	Small intestinal obstruction*	65
20000105	10021307	Ileal stenosis	39	20000105	10077307	Small intestinal obstruction reduction*	0
20000107	10021310	Ileal ulcer perforation†	21	20000107	10041103	Small intestinal perforation†	539
20000105	10021328	Ileus‡	1939	20000105	10062263	Small intestinal stenosis	81
20000105	10021333	Ileus paralytic‡	762	20000107	10052498	Small intestinal ulcer perforation†	34
20000105	10021335	Ileus spastic‡	2	20000105	10074183	Stricturoplasty	0
20000107	10075254	Inguinal hernia perforation†	1	20000105	10050396	Subileus‡	136
20000105	10022687	Intestinal obstruction*	1206	20000107	10066993	Umbilical hernia perforation†	0
20000107	10022694	Intestinal perforation†	668	20000107	10078413	Upper gastrointestinal perforation†	17
20000104	10022698	Intestinal pseudo-obstruction*	24
* PTs limited with the terms related to obstruction, obstructive, impaction
† PTs limited with the terms related to perforation, perforated
‡ PTs limited with the terms related to ileus
